# Supplementary material for: Genomic Analysis of Kitasatospora setae to Explore Its Biosynthetic Potential Regarding Secondary Metabolites
Source: Antibiotics (Basel). 2024 May 16;13(5):459. doi: 10.3390/antibiotics13050459 (PMC11117518; doi:10.3390/antibiotics13050459)
Supplement: Supplementary file 1 [file antibiotics-13-00459-s001.zip]

Archive with 1 entries (1 files):
- antibiotics-2995627-supplementary.pdf
